# Supplementary material for: A Comparison of Cysteine-Conjugated Nitroxide Spin Labels for Pulse Dipolar EPR Spectroscopy
Source: Molecules. 2021 Dec 13;26(24):7534. doi: 10.3390/molecules26247534 (PMC8706713; doi:10.3390/molecules26247534)
Supplement: Supplementary file 1 [file molecules-26-07534-s001.zip]

Archive with 1 entries (1 files):
- molecules-1463358-supplementary.pdf
